# Supplementary material for: Molecular Characterization and Functional Localization of a Novel SUMOylation Gene in Oryza sativa
Source: Biology (Basel). 2021 Dec 31;11(1):53. doi: 10.3390/biology11010053 (PMC8772976; doi:10.3390/biology11010053)
Supplement: Supplementary file 1 [file biology-11-00053-s001.zip]

Archive with 1 entries (1 files):
- biology-1492431-supplementary.pdf
